# Supplementary material for: New records of Chrysochroinae Laporte de Castelnau, 1835 (Coleoptera, Buprestidae) from China
Source: Biodivers Data J. 2024 Mar 11;12:e115599. doi: 10.3897/BDJ.12.e115599 (PMC10948999; doi:10.3897/BDJ.12.e115599)
Supplement: XML Treatment for Pyranthe [file BDJ.12.e115599-treatment7.xml]

<!DOCTYPE tp:taxon-treatment
  PUBLIC "-//TaxonX//DTD Taxonomic Treatment Publishing DTD v0 20100105//EN" "tax-treatment-NSO.dtd">
<tp:taxon-treatment xmlns:tp="http://www.plazi.org/taxpub"><tp:treatment-meta><mixed-citation publication-type="journal"><person-group><name><surname>Ai</surname><given-names>Hong-Mu</given-names></name><name><surname>Qi</surname><given-names>Zhi-Hao</given-names></name><name><surname>Su</surname><given-names>Rong-Xiang</given-names></name><name><surname>Liao</surname><given-names>Zhi-Yu</given-names></name><name><surname>Song</surname><given-names>Hai-Tian</given-names></name></person-group><article-title>New records of <tp:taxon-name><tp:taxon-name-part taxon-name-part-type="subfamily">Chrysochroinae</tp:taxon-name-part></tp:taxon-name> Laporte de Castelnau, 1835 (<tp:taxon-name><tp:taxon-name-part taxon-name-part-type="order">Coleoptera</tp:taxon-name-part></tp:taxon-name>, <tp:taxon-name><tp:taxon-name-part taxon-name-part-type="family">Buprestidae</tp:taxon-name-part></tp:taxon-name>) from China</article-title><source>Biodivers Data J</source><day>11</day><month>03</month><year>2024</year><volume>12</volume><pub-id pub-id-type="doi">10.3897/BDJ.12.e115599</pub-id></mixed-citation></tp:treatment-meta><tp:nomenclature><tp:taxon-name>
              <object-id xmlns:xlink="http://www.w3.org/1999/xlink" content-type="arpha" xlink:type="simple">C087A4E1-CCD7-5963-A1F9-B83432C93140</object-id>
              <tp:taxon-name-part taxon-name-part-type="subgenus">Pyranthe</tp:taxon-name-part>
            </tp:taxon-name><tp:taxon-authority>Gistel, 1834</tp:taxon-authority></tp:nomenclature></tp:taxon-treatment>
