# Supplementary material for: New records of Chrysochroinae Laporte de Castelnau, 1835 (Coleoptera, Buprestidae) from China
Source: Biodivers Data J. 2024 Mar 11;12:e115599. doi: 10.3897/BDJ.12.e115599 (PMC10948999; doi:10.3897/BDJ.12.e115599)
Supplement: XML Treatment for Chrysochroa (Pyranthe) fulgens ephippigera [file BDJ.12.e115599-treatment8.xml]

<!DOCTYPE tp:taxon-treatment
  PUBLIC "-//TaxonX//DTD Taxonomic Treatment Publishing DTD v0 20100105//EN" "tax-treatment-NSO.dtd">
<tp:taxon-treatment xmlns:tp="http://www.plazi.org/taxpub"><tp:treatment-meta><mixed-citation publication-type="journal"><person-group><name><surname>Ai</surname><given-names>Hong-Mu</given-names></name><name><surname>Qi</surname><given-names>Zhi-Hao</given-names></name><name><surname>Su</surname><given-names>Rong-Xiang</given-names></name><name><surname>Liao</surname><given-names>Zhi-Yu</given-names></name><name><surname>Song</surname><given-names>Hai-Tian</given-names></name></person-group><article-title>New records of <tp:taxon-name><tp:taxon-name-part taxon-name-part-type="subfamily">Chrysochroinae</tp:taxon-name-part></tp:taxon-name> Laporte de Castelnau, 1835 (<tp:taxon-name><tp:taxon-name-part taxon-name-part-type="order">Coleoptera</tp:taxon-name-part></tp:taxon-name>, <tp:taxon-name><tp:taxon-name-part taxon-name-part-type="family">Buprestidae</tp:taxon-name-part></tp:taxon-name>) from China</article-title><source>Biodivers Data J</source><day>11</day><month>03</month><year>2024</year><volume>12</volume><pub-id pub-id-type="doi">10.3897/BDJ.12.e115599</pub-id></mixed-citation></tp:treatment-meta><tp:nomenclature><tp:taxon-name><object-id xmlns:xlink="http://www.w3.org/1999/xlink" content-type="arpha" xlink:type="simple">3158F457-1E5D-5E65-A504-D9D484F4ACD2</object-id><tp:taxon-name-part taxon-name-part-type="genus">Chrysochroa</tp:taxon-name-part> (<tp:taxon-name-part taxon-name-part-type="subgenus">Pyranthe</tp:taxon-name-part>) <tp:taxon-name-part taxon-name-part-type="species">fulgens</tp:taxon-name-part> <tp:taxon-name-part taxon-name-part-type="subspecies">ephippigera</tp:taxon-name-part></tp:taxon-name><tp:taxon-authority>White, 1843</tp:taxon-authority><tp:nomenclature-citation-list><tp:nomenclature-citation><tp:taxon-name>
                  <tp:taxon-name-part taxon-name-part-type="genus" reg="Chrysochroa">Chrysochroa</tp:taxon-name-part>
                  <tp:taxon-name-part taxon-name-part-type="species" reg="ocellata">ocellata</tp:taxon-name-part>
                  <tp:taxon-name-part taxon-name-part-type="infraspecific-rank">var.</tp:taxon-name-part>
                  <tp:taxon-name-part taxon-name-part-type="variety" reg="ephippigera">ephippigera</tp:taxon-name-part>
                </tp:taxon-name><comment> White, 1843: 343. <xref ref-type="bibr" rid="B11189217">White 1843</xref></comment></tp:nomenclature-citation></tp:nomenclature-citation-list></tp:nomenclature><tp:treatment-sec sec-type="materials"><title>Materials</title><list list-type="alpha-lower" list-content="occurrences"><list-item><p><bold>Type status:</bold> <named-content xmlns:xlink="http://www.w3.org/1999/xlink" content-type="dwc:typeStatus" xlink:type="simple">Other material</named-content>. <bold>Occurrence:</bold> individualCount: <named-content xmlns:xlink="http://www.w3.org/1999/xlink" content-type="dwc:individualCount" xlink:type="simple">1</named-content>; sex: <named-content xmlns:xlink="http://www.w3.org/1999/xlink" content-type="dwc:sex" xlink:type="simple">male</named-content>; lifeStage: <named-content xmlns:xlink="http://www.w3.org/1999/xlink" content-type="dwc:lifeStage" xlink:type="simple">adult</named-content>; occurrenceID: <named-content xmlns:xlink="http://www.w3.org/1999/xlink" content-type="dwc:occurrenceID" xlink:type="simple">6DC302D9-D8C1-5126-BE64-784C1F5E6CFE</named-content>; <bold>Location:</bold> country: <named-content xmlns:xlink="http://www.w3.org/1999/xlink" content-type="dwc:country" xlink:type="simple">China</named-content>; stateProvince: <named-content xmlns:xlink="http://www.w3.org/1999/xlink" content-type="dwc:stateProvince" xlink:type="simple">Yunnan</named-content>; verbatimElevation: <named-content xmlns:xlink="http://www.w3.org/1999/xlink" content-type="dwc:verbatimElevation" xlink:type="simple">1006 m</named-content>; locationRemarks: <named-content xmlns:xlink="http://www.w3.org/1999/xlink" content-type="dwc:locationRemarks" xlink:type="simple">label: Yunnan, Dehong Dai and Jingpo Autonomous Prefecture, Yingjiang County, Nabang Town, Rongshuwang, 06.2020, local collector Leg.</named-content>; verbatimCoordinates: <named-content xmlns:xlink="http://www.w3.org/1999/xlink" content-type="dwc:verbatimCoordinates" xlink:type="simple">24°39'N 97°36'E</named-content>; <bold>Identification:</bold> identifiedBy: <named-content xmlns:xlink="http://www.w3.org/1999/xlink" content-type="dwc:identifiedBy" xlink:type="simple">Hai-Tian Song</named-content>; dateIdentified: <named-content xmlns:xlink="http://www.w3.org/1999/xlink" content-type="dwc:dateIdentified" xlink:type="simple">2020</named-content>; <bold>Event:</bold> habitat: <named-content xmlns:xlink="http://www.w3.org/1999/xlink" content-type="dwc:habitat" xlink:type="simple">Forest</named-content>; <bold>Record Level:</bold> institutionCode: <named-content xmlns:xlink="http://www.w3.org/1999/xlink" content-type="dwc:institutionCode" xlink:type="simple">CHTS</named-content>; basisOfRecord: <named-content xmlns:xlink="http://www.w3.org/1999/xlink" content-type="dwc:basisOfRecord" xlink:type="simple">PreservedSpecimen</named-content></p></list-item><list-item><p><bold>Type status:</bold> <named-content xmlns:xlink="http://www.w3.org/1999/xlink" content-type="dwc:typeStatus" xlink:type="simple">Other material</named-content>. <bold>Occurrence:</bold> individualCount: <named-content xmlns:xlink="http://www.w3.org/1999/xlink" content-type="dwc:individualCount" xlink:type="simple">1</named-content>; sex: <named-content xmlns:xlink="http://www.w3.org/1999/xlink" content-type="dwc:sex" xlink:type="simple">unknown</named-content>; lifeStage: <named-content xmlns:xlink="http://www.w3.org/1999/xlink" content-type="dwc:lifeStage" xlink:type="simple">adult</named-content>; occurrenceID: <named-content xmlns:xlink="http://www.w3.org/1999/xlink" content-type="dwc:occurrenceID" xlink:type="simple">E0D1BB9C-6D12-540D-AEC9-E7E325BB27BA</named-content>; <bold>Location:</bold> country: <named-content xmlns:xlink="http://www.w3.org/1999/xlink" content-type="dwc:country" xlink:type="simple">China</named-content>; stateProvince: <named-content xmlns:xlink="http://www.w3.org/1999/xlink" content-type="dwc:stateProvince" xlink:type="simple">Yunnan</named-content>; locationRemarks: <named-content xmlns:xlink="http://www.w3.org/1999/xlink" content-type="dwc:locationRemarks" xlink:type="simple">label: Yunnan, Dehong Dai and Jingpo Autonomous Prefecture, Yingjiang County, Xima Town, 12.2020, local collector Leg.</named-content>; <bold>Identification:</bold> identifiedBy: <named-content xmlns:xlink="http://www.w3.org/1999/xlink" content-type="dwc:identifiedBy" xlink:type="simple">Hai-Tian Song</named-content>; dateIdentified: <named-content xmlns:xlink="http://www.w3.org/1999/xlink" content-type="dwc:dateIdentified" xlink:type="simple">2021</named-content>; <bold>Event:</bold> habitat: <named-content xmlns:xlink="http://www.w3.org/1999/xlink" content-type="dwc:habitat" xlink:type="simple">Forest</named-content>; <bold>Record Level:</bold> institutionCode: <named-content xmlns:xlink="http://www.w3.org/1999/xlink" content-type="dwc:institutionCode" xlink:type="simple">CHTS</named-content>; basisOfRecord: <named-content xmlns:xlink="http://www.w3.org/1999/xlink" content-type="dwc:basisOfRecord" xlink:type="simple">PreservedSpecimen</named-content></p></list-item><list-item><p><bold>Type status:</bold> <named-content xmlns:xlink="http://www.w3.org/1999/xlink" content-type="dwc:typeStatus" xlink:type="simple">Other material</named-content>. <bold>Occurrence:</bold> individualCount: <named-content xmlns:xlink="http://www.w3.org/1999/xlink" content-type="dwc:individualCount" xlink:type="simple">1</named-content>; sex: <named-content xmlns:xlink="http://www.w3.org/1999/xlink" content-type="dwc:sex" xlink:type="simple">female</named-content>; lifeStage: <named-content xmlns:xlink="http://www.w3.org/1999/xlink" content-type="dwc:lifeStage" xlink:type="simple">adult</named-content>; occurrenceID: <named-content xmlns:xlink="http://www.w3.org/1999/xlink" content-type="dwc:occurrenceID" xlink:type="simple">3C25E79A-CC5A-59DD-99C1-EA6B9E103530</named-content>; <bold>Location:</bold> country: <named-content xmlns:xlink="http://www.w3.org/1999/xlink" content-type="dwc:country" xlink:type="simple">China</named-content>; stateProvince: <named-content xmlns:xlink="http://www.w3.org/1999/xlink" content-type="dwc:stateProvince" xlink:type="simple">Yunnan</named-content>; locationRemarks: <named-content xmlns:xlink="http://www.w3.org/1999/xlink" content-type="dwc:locationRemarks" xlink:type="simple">label: Yunnan, Dehong Dai and Jingpo Autonomous Prefecture, Yingjiang County, Xima Town, 08.2021, local collector Leg.</named-content>; <bold>Identification:</bold> identifiedBy: <named-content xmlns:xlink="http://www.w3.org/1999/xlink" content-type="dwc:identifiedBy" xlink:type="simple">Hai-Tian Song</named-content>; dateIdentified: <named-content xmlns:xlink="http://www.w3.org/1999/xlink" content-type="dwc:dateIdentified" xlink:type="simple">2021</named-content>; <bold>Event:</bold> habitat: <named-content xmlns:xlink="http://www.w3.org/1999/xlink" content-type="dwc:habitat" xlink:type="simple">Forest</named-content>; <bold>Record Level:</bold> institutionCode: <named-content xmlns:xlink="http://www.w3.org/1999/xlink" content-type="dwc:institutionCode" xlink:type="simple">CHTS</named-content>; basisOfRecord: <named-content xmlns:xlink="http://www.w3.org/1999/xlink" content-type="dwc:basisOfRecord" xlink:type="simple">PreservedSpecimen</named-content></p></list-item><list-item><p><bold>Type status:</bold> <named-content xmlns:xlink="http://www.w3.org/1999/xlink" content-type="dwc:typeStatus" xlink:type="simple">Other material</named-content>. <bold>Occurrence:</bold> individualCount: <named-content xmlns:xlink="http://www.w3.org/1999/xlink" content-type="dwc:individualCount" xlink:type="simple">2</named-content>; sex: <named-content xmlns:xlink="http://www.w3.org/1999/xlink" content-type="dwc:sex" xlink:type="simple">2 females</named-content>; lifeStage: <named-content xmlns:xlink="http://www.w3.org/1999/xlink" content-type="dwc:lifeStage" xlink:type="simple">adult</named-content>; occurrenceID: <named-content xmlns:xlink="http://www.w3.org/1999/xlink" content-type="dwc:occurrenceID" xlink:type="simple">7D7B7DB4-972A-5BB3-AB41-8901AA1C7782</named-content>; <bold>Location:</bold> country: <named-content xmlns:xlink="http://www.w3.org/1999/xlink" content-type="dwc:country" xlink:type="simple">China</named-content>; stateProvince: <named-content xmlns:xlink="http://www.w3.org/1999/xlink" content-type="dwc:stateProvince" xlink:type="simple">Yunnan</named-content>; locationRemarks: <named-content xmlns:xlink="http://www.w3.org/1999/xlink" content-type="dwc:locationRemarks" xlink:type="simple">label: Yunnan, Dehong Dai and Jingpo Autonomous Prefecture, Yingjiang County, Xima Town, 10.12022, local collector Leg.</named-content>; <bold>Identification:</bold> identifiedBy: <named-content xmlns:xlink="http://www.w3.org/1999/xlink" content-type="dwc:identifiedBy" xlink:type="simple">Hai-Tian Song</named-content>; dateIdentified: <named-content xmlns:xlink="http://www.w3.org/1999/xlink" content-type="dwc:dateIdentified" xlink:type="simple">2023</named-content>; <bold>Event:</bold> habitat: <named-content xmlns:xlink="http://www.w3.org/1999/xlink" content-type="dwc:habitat" xlink:type="simple">Forest</named-content>; <bold>Record Level:</bold> institutionCode: <named-content xmlns:xlink="http://www.w3.org/1999/xlink" content-type="dwc:institutionCode" xlink:type="simple">CHTS</named-content>; basisOfRecord: <named-content xmlns:xlink="http://www.w3.org/1999/xlink" content-type="dwc:basisOfRecord" xlink:type="simple">PreservedSpecimen</named-content></p></list-item></list></tp:treatment-sec><tp:treatment-sec sec-type="Host of"><title>Host of</title><p><italic><tp:taxon-name><tp:taxon-name-part taxon-name-part-type="genus" reg="Cratoxylon">Cratoxylon</tp:taxon-name-part></tp:taxon-name></italic> sp. (quote from <xref ref-type="bibr" rid="B10628757">Ek-Amnuay (2008)</xref>).</p></tp:treatment-sec><tp:treatment-sec sec-type="Distribution"><title>Distribution</title><p>China (Yunnan) (new country record); Myanmar; Laos; Vietnam; India; Thailand (<xref ref-type="bibr" rid="B11219907">Akiyama and Ohmomo 2000</xref>, <xref ref-type="bibr" rid="B10628757">Ek-Amnuay 2008</xref>, <xref ref-type="bibr" rid="B11189280">Hołyński 2009</xref>).</p></tp:treatment-sec><tp:treatment-sec sec-type="Notes"><title>Notes</title><p>All individuals found in China with tibiae and femora metallic purple-red.</p><p><bold>Description</bold>:</p><p><bold>Male</bold> (Fig. <xref ref-type="fig" rid="F10626162">3</xref>): Body (n = 1) length: 37.4 mm, width: 13.0 mm, length/width ratio: 2.88. Body polychromatic and shiny; head, pronotum and elytra densely punctate. Head tricoloured, metallic green or blue, tinted with coppery-red at middle of frons. Pronotum five-coloured, metallic purple-red at sides with a broad longitudinal dark blue stripe at median, with transition areas of metallic blue, green and orange between the two colours; narrow in front and broader behind, widest at base. Scutellum absent. Elytra five-coloured, the basal and apical parts tinted with two large metallic purple-red spots on each elytron, with a narrow metallic orange ring around each spot on the periphery, followed by a wide metallic light blue ring around; a broad creamy-yellow patch across the middle, with two narrow dark blue bands in front and behind the creamy-yellow patch; lateral margins of elytra smooth, non-serrated, with one small spine at apex of each elytron, widest at nearly half of elytra. All tibiae and femora metallic purple-red; outer margin at apex of protibia with nearly triangular protrusion. Abdominal sternum and ventrites metallic yellow-orange to purple, with dense setae, ventrite V triangularly excavated at tip.</p><p><bold>Female</bold> (Fig. <xref ref-type="fig" rid="F10626162">3</xref>): Body (n = 3) length: 39.4–41.6 mm, width: 13.2–14.0 mm, length/width ratio: 2.85–3.08. The female specimen differs from the male in the colour spots. Setae on the ventral side of body more sparse. Ventrite V without triangular excavation at tip. Other morphological descriptions refer to male specimens.</p></tp:treatment-sec><tp:treatment-sec><!--Section generated to contain objects referenced in tp:taxon-treatment.--><fig id="F10626162" position="float" orientation="portrait"><object-id xmlns:xlink="http://www.w3.org/1999/xlink" content-type="arpha" xlink:type="simple">9DBCE08C-7B0D-52AB-A937-C14782467612</object-id><object-id xmlns:xlink="http://www.w3.org/1999/xlink" content-type="doi" xlink:type="simple">10.3897/BDJ.12.e115599.figure3</object-id><label>Figure 3.</label><caption><p><tp:taxon-name><tp:taxon-name-part taxon-name-part-type="genus" reg="Chrysochroa">Chrysochroa</tp:taxon-name-part> (<tp:taxon-name-part taxon-name-part-type="subgenus" reg="Pyranthe">Pyranthe</tp:taxon-name-part>) <tp:taxon-name-part taxon-name-part-type="species" reg="ephippigera">ephippigera</tp:taxon-name-part></tp:taxon-name> (White, 1843) from Yingjiang, Yunnan: <bold>a</bold> male dorsal view; <bold>b</bold> male ventral view; <bold>c</bold> female dorsal view; <bold>d</bold> female ventral view. Scale bar = 10.0 mm.</p></caption><graphic xmlns:xlink="http://www.w3.org/1999/xlink" xlink:href="bdj-12-e115599-g003.jpg" position="float" id="oo_928524.jpg" orientation="portrait" xlink:type="simple"><uri content-type="original_file" xlink:type="simple">https://binary.pensoft.net/fig/928524</uri></graphic></fig></tp:treatment-sec><ref-list><ref id="B11189217"><element-citation xmlns:xlink="http://www.w3.org/1999/xlink" publication-type="article" xlink:type="simple"><person-group person-group-type="author"><name name-style="western"><surname>White</surname><given-names>A.</given-names></name></person-group><year>1843</year><article-title>Descriptions of apparently new species and varieties of insects and other Annulosa, principally from the collection in the British Museum, <tp:taxon-name><tp:taxon-name-part taxon-name-part-type="order">Coleoptera</tp:taxon-name-part></tp:taxon-name>, <tp:taxon-name><tp:taxon-name-part taxon-name-part-type="order">Lepidoptera</tp:taxon-name-part></tp:taxon-name> and <tp:taxon-name><tp:taxon-name-part taxon-name-part-type="subphylum">Crustacea</tp:taxon-name-part></tp:taxon-name></article-title><source>The Annals and Magazine of Natural History</source><volume>12</volume><issue>1</issue><fpage>323</fpage><lpage>346</lpage></element-citation></ref><ref id="B10628757"><element-citation xmlns:xlink="http://www.w3.org/1999/xlink" publication-type="book" xlink:type="simple"><person-group person-group-type="author"><name name-style="western"><surname>Ek-Amnuay</surname><given-names>P.</given-names></name></person-group><year>2008</year><source>Beetles of Thailand.</source><publisher-name>Siam Zoo and Museum</publisher-name><publisher-loc>Chiang Mai</publisher-loc><size units="page">495</size></element-citation></ref><ref id="B11219907"><element-citation xmlns:xlink="http://www.w3.org/1999/xlink" publication-type="book" xlink:type="simple"><person-group person-group-type="author"><name name-style="western"><surname>Akiyama</surname><given-names>K.</given-names></name><name name-style="western"><surname>Ohmomo</surname><given-names>S.</given-names></name></person-group><year>2000</year><source>The Buprestid Beetles of the World.</source><publisher-name>Mushi-sha</publisher-name><publisher-loc>Tokyo</publisher-loc><size units="page">34</size></element-citation></ref><ref id="B11189280"><element-citation xmlns:xlink="http://www.w3.org/1999/xlink" publication-type="book" xlink:type="simple"><person-group person-group-type="author"><name name-style="western"><surname>Hołyński</surname><given-names>R. B.</given-names></name></person-group><year>2009</year><source>Taxonomic structure of the subtribe <tp:taxon-name><tp:taxon-name-part taxon-name-part-type="subtribe">Chrysochroina</tp:taxon-name-part></tp:taxon-name> Cast. with review of the genus <italic><tp:taxon-name><tp:taxon-name-part taxon-name-part-type="genus" reg="Chrysochroa">Chrysochroa</tp:taxon-name-part></tp:taxon-name></italic> Dej. (<tp:taxon-name><tp:taxon-name-part taxon-name-part-type="order">Coleoptera</tp:taxon-name-part></tp:taxon-name>: <tp:taxon-name><tp:taxon-name-part taxon-name-part-type="family">Buprestidae</tp:taxon-name-part></tp:taxon-name>)</source><publisher-name>Gondwana</publisher-name><publisher-loc>Warszawa</publisher-loc><size units="page">392</size></element-citation></ref></ref-list></tp:taxon-treatment>
