# Supplementary material for: New records of Chrysochroinae Laporte de Castelnau, 1835 (Coleoptera, Buprestidae) from China
Source: Biodivers Data J. 2024 Mar 11;12:e115599. doi: 10.3897/BDJ.12.e115599 (PMC10948999; doi:10.3897/BDJ.12.e115599)
Supplement: XML Treatment for Demochroa (Demoxantha) gratiosa indica [file BDJ.12.e115599-treatment11.xml]

<!DOCTYPE tp:taxon-treatment
  PUBLIC "-//TaxonX//DTD Taxonomic Treatment Publishing DTD v0 20100105//EN" "tax-treatment-NSO.dtd">
<tp:taxon-treatment xmlns:tp="http://www.plazi.org/taxpub"><tp:treatment-meta><mixed-citation publication-type="journal"><person-group><name><surname>Ai</surname><given-names>Hong-Mu</given-names></name><name><surname>Qi</surname><given-names>Zhi-Hao</given-names></name><name><surname>Su</surname><given-names>Rong-Xiang</given-names></name><name><surname>Liao</surname><given-names>Zhi-Yu</given-names></name><name><surname>Song</surname><given-names>Hai-Tian</given-names></name></person-group><article-title>New records of <tp:taxon-name><tp:taxon-name-part taxon-name-part-type="subfamily">Chrysochroinae</tp:taxon-name-part></tp:taxon-name> Laporte de Castelnau, 1835 (<tp:taxon-name><tp:taxon-name-part taxon-name-part-type="order">Coleoptera</tp:taxon-name-part></tp:taxon-name>, <tp:taxon-name><tp:taxon-name-part taxon-name-part-type="family">Buprestidae</tp:taxon-name-part></tp:taxon-name>) from China</article-title><source>Biodivers Data J</source><day>11</day><month>03</month><year>2024</year><volume>12</volume><pub-id pub-id-type="doi">10.3897/BDJ.12.e115599</pub-id></mixed-citation></tp:treatment-meta><tp:nomenclature><tp:taxon-name><object-id xmlns:xlink="http://www.w3.org/1999/xlink" content-type="arpha" xlink:type="simple">046E9131-40B0-5D1D-911F-ED9C5EEC88B9</object-id><tp:taxon-name-part taxon-name-part-type="genus">Demochroa</tp:taxon-name-part> (<tp:taxon-name-part taxon-name-part-type="subgenus">Demoxantha</tp:taxon-name-part>) <tp:taxon-name-part taxon-name-part-type="species">gratiosa</tp:taxon-name-part> <tp:taxon-name-part taxon-name-part-type="subspecies">indica</tp:taxon-name-part></tp:taxon-name><tp:taxon-authority>Csiki, 1900</tp:taxon-authority><tp:nomenclature-citation-list><tp:nomenclature-citation><tp:taxon-name>
                  <tp:taxon-name-part taxon-name-part-type="genus" reg="Demochroa">Demochroa</tp:taxon-name-part>
                  <tp:taxon-name-part taxon-name-part-type="species" reg="indica">indica</tp:taxon-name-part>
                </tp:taxon-name><comment> Csiki, 1900: 402. <xref ref-type="bibr" rid="B11213760">Csiki 1900</xref></comment></tp:nomenclature-citation><tp:nomenclature-citation><tp:taxon-name>
                  <tp:taxon-name-part taxon-name-part-type="genus" reg="Demochroa"/>
                  <tp:taxon-name-part taxon-name-part-type="species" reg="bowringii"/>
                </tp:taxon-name><comment>= <italic><tp:taxon-name><tp:taxon-name-part taxon-name-part-type="genus" reg="Demochroa">Demochroa</tp:taxon-name-part><tp:taxon-name-part taxon-name-part-type="species" reg="bowringii">bowringii</tp:taxon-name-part></tp:taxon-name></italic> Waterhouse, 1904: 265. <xref ref-type="bibr" rid="B11189244">Waterhouse 1904</xref></comment></tp:nomenclature-citation><tp:nomenclature-citation><tp:taxon-name>
                  <tp:taxon-name-part taxon-name-part-type="genus" reg="Demochroa"/>
                  <tp:taxon-name-part taxon-name-part-type="species" reg="meldolana"/>
                </tp:taxon-name><comment>= <italic><tp:taxon-name><tp:taxon-name-part taxon-name-part-type="genus" reg="Demochroa">Demochroa</tp:taxon-name-part><tp:taxon-name-part taxon-name-part-type="species" reg="meldolana">meldolana</tp:taxon-name-part></tp:taxon-name></italic> Waterhouse, 1904: 265. <xref ref-type="bibr" rid="B11189244">Waterhouse 1904</xref></comment></tp:nomenclature-citation></tp:nomenclature-citation-list></tp:nomenclature><tp:treatment-sec sec-type="materials"><title>Materials</title><list list-type="alpha-lower" list-content="occurrences"><list-item><p><bold>Type status:</bold> <named-content xmlns:xlink="http://www.w3.org/1999/xlink" content-type="dwc:typeStatus" xlink:type="simple">Other material</named-content>. <bold>Occurrence:</bold> individualCount: <named-content xmlns:xlink="http://www.w3.org/1999/xlink" content-type="dwc:individualCount" xlink:type="simple">1</named-content>; sex: <named-content xmlns:xlink="http://www.w3.org/1999/xlink" content-type="dwc:sex" xlink:type="simple">unknown</named-content>; lifeStage: <named-content xmlns:xlink="http://www.w3.org/1999/xlink" content-type="dwc:lifeStage" xlink:type="simple">adult</named-content>; occurrenceID: <named-content xmlns:xlink="http://www.w3.org/1999/xlink" content-type="dwc:occurrenceID" xlink:type="simple">BEDA431B-B565-5F03-806A-5BA1582EC861</named-content>; <bold>Location:</bold> country: <named-content xmlns:xlink="http://www.w3.org/1999/xlink" content-type="dwc:country" xlink:type="simple">China</named-content>; stateProvince: <named-content xmlns:xlink="http://www.w3.org/1999/xlink" content-type="dwc:stateProvince" xlink:type="simple">Yunnan</named-content>; verbatimElevation: <named-content xmlns:xlink="http://www.w3.org/1999/xlink" content-type="dwc:verbatimElevation" xlink:type="simple">200-400 m</named-content>; locationRemarks: <named-content xmlns:xlink="http://www.w3.org/1999/xlink" content-type="dwc:locationRemarks" xlink:type="simple">label: Yunnan, Dehong Dai and Jingpo Autonomous Prefecture, Yingjiang County, Nabang Town, 03.06.2018, photo by Lu Qiu.</named-content>; <bold>Identification:</bold> identifiedBy: <named-content xmlns:xlink="http://www.w3.org/1999/xlink" content-type="dwc:identifiedBy" xlink:type="simple">Hai-Tian Song</named-content>; dateIdentified: <named-content xmlns:xlink="http://www.w3.org/1999/xlink" content-type="dwc:dateIdentified" xlink:type="simple">2018</named-content>; <bold>Event:</bold> habitat: <named-content xmlns:xlink="http://www.w3.org/1999/xlink" content-type="dwc:habitat" xlink:type="simple">Forest</named-content>; <bold>Record Level:</bold> basisOfRecord: <named-content xmlns:xlink="http://www.w3.org/1999/xlink" content-type="dwc:basisOfRecord" xlink:type="simple">HumanObservation</named-content></p></list-item></list></tp:treatment-sec><tp:treatment-sec sec-type="Distribution"><title>Distribution</title><p>China (Yunnan) (new country record); Bangladesh; India; Laos; Thailand (<xref ref-type="bibr" rid="B11219907">Akiyama and Ohmomo 2000</xref>, <xref ref-type="bibr" rid="B10628757">Ek-Amnuay 2008</xref>, <xref ref-type="bibr" rid="B11189280">Hołyński 2009</xref>, <xref ref-type="bibr" rid="B10628608">Kubáň 2016</xref>).</p></tp:treatment-sec><tp:treatment-sec sec-type="Notes"><title>Notes</title><p>The purple part is replaced by light green in most specimens of the species. Since the first individual found in China was incomplete, we provisionally classified it as the subspecies <tp:taxon-name><tp:taxon-name-part taxon-name-part-type="genus" reg="Demochroa"/><tp:taxon-name-part taxon-name-part-type="species" reg="indica"/><tp:taxon-name-part taxon-name-part-type="subspecies" reg="indica">indica</tp:taxon-name-part></tp:taxon-name> based on the subspecies distribution map of <xref ref-type="bibr" rid="B11189280">Hołyński (2009)</xref>.</p><p><bold>Description</bold>:</p><p>Sex unknown (Fig. <xref ref-type="fig" rid="F10626164">4</xref>): Body trichromatic and shiny. Pronotum transverse, bicoloured, dark green with two purple longitudinal stripes on lateral margins; anterior margin nearly straight; lateral margins concave at half of the base; posterior margin bisinuate. Scutellum not distinct. Elytra tricoloured, dark green with two large, transverse, white stripes behind the middle, terminal areas purple; widest behind half of the elytra, each elytron with four convex costae; apical half of lateral margins serrated, apices of elytra nearly truncate with one spine at apex of each elytron. All tibiae metallic green.</p></tp:treatment-sec><tp:treatment-sec><!--Section generated to contain objects referenced in tp:taxon-treatment.--><fig id="F10626164" position="float" orientation="portrait"><object-id xmlns:xlink="http://www.w3.org/1999/xlink" content-type="arpha" xlink:type="simple">A92B7DA3-A886-5978-8F72-61F21C727E36</object-id><object-id xmlns:xlink="http://www.w3.org/1999/xlink" content-type="doi" xlink:type="simple">10.3897/BDJ.12.e115599.figure4</object-id><label>Figure 4.</label><caption><p>A crushed individual of <tp:taxon-name><tp:taxon-name-part taxon-name-part-type="genus" reg="Demochroa">Demochroa</tp:taxon-name-part> (<tp:taxon-name-part taxon-name-part-type="subgenus" reg="Demoxantha">Demoxantha</tp:taxon-name-part>) <tp:taxon-name-part taxon-name-part-type="species" reg="gratiosa">gratiosa</tp:taxon-name-part></tp:taxon-name> Deyrolle, 1864 from Yingjiang, Yunnan Province; the photo taken by Lu Qiu in Nabang Town on 3 June 2018.</p></caption><graphic xmlns:xlink="http://www.w3.org/1999/xlink" xlink:href="bdj-12-e115599-g004.jpeg" position="float" id="oo_928526.jpeg" orientation="portrait" xlink:type="simple"><uri content-type="original_file" xlink:type="simple">https://binary.pensoft.net/fig/928526</uri></graphic></fig></tp:treatment-sec><ref-list><ref id="B11213760"><element-citation xmlns:xlink="http://www.w3.org/1999/xlink" publication-type="article" xlink:type="simple"><person-group person-group-type="author"><name name-style="western"><surname>Csiki</surname><given-names>E.</given-names></name></person-group><year>1900</year><article-title><tp:taxon-name><tp:taxon-name-part taxon-name-part-type="order">Coleoptera</tp:taxon-name-part></tp:taxon-name> nova in collectione Musei Nationalis Hungarici.</article-title><source>Természetrajzi Füzetek</source><volume>23</volume><fpage>400</fpage><lpage>403</lpage></element-citation></ref><ref id="B11189244"><element-citation xmlns:xlink="http://www.w3.org/1999/xlink" publication-type="article" xlink:type="simple"><person-group person-group-type="author"><name name-style="western"><surname>Waterhouse</surname><given-names>C. O.</given-names></name></person-group><year>1904</year><article-title>Observations on <tp:taxon-name><tp:taxon-name-part taxon-name-part-type="order">Coleoptera</tp:taxon-name-part></tp:taxon-name> of the family <tp:taxon-name><tp:taxon-name-part taxon-name-part-type="family">Buprestidae</tp:taxon-name-part></tp:taxon-name>, with descriptions of new species</article-title><source>The Annals and Magazine of Natural History</source><volume>14</volume><issue>7</issue><fpage>245</fpage><lpage>267</lpage><pub-id pub-id-type="doi">10.1080/03745480409443004</pub-id></element-citation></ref><ref id="B11219907"><element-citation xmlns:xlink="http://www.w3.org/1999/xlink" publication-type="book" xlink:type="simple"><person-group person-group-type="author"><name name-style="western"><surname>Akiyama</surname><given-names>K.</given-names></name><name name-style="western"><surname>Ohmomo</surname><given-names>S.</given-names></name></person-group><year>2000</year><source>The Buprestid Beetles of the World.</source><publisher-name>Mushi-sha</publisher-name><publisher-loc>Tokyo</publisher-loc><size units="page">34</size></element-citation></ref><ref id="B10628757"><element-citation xmlns:xlink="http://www.w3.org/1999/xlink" publication-type="book" xlink:type="simple"><person-group person-group-type="author"><name name-style="western"><surname>Ek-Amnuay</surname><given-names>P.</given-names></name></person-group><year>2008</year><source>Beetles of Thailand.</source><publisher-name>Siam Zoo and Museum</publisher-name><publisher-loc>Chiang Mai</publisher-loc><size units="page">495</size></element-citation></ref><ref id="B11189280"><element-citation xmlns:xlink="http://www.w3.org/1999/xlink" publication-type="book" xlink:type="simple"><person-group person-group-type="author"><name name-style="western"><surname>Hołyński</surname><given-names>R. B.</given-names></name></person-group><year>2009</year><source>Taxonomic structure of the subtribe <tp:taxon-name><tp:taxon-name-part taxon-name-part-type="subtribe">Chrysochroina</tp:taxon-name-part></tp:taxon-name> Cast. with review of the genus <italic><tp:taxon-name><tp:taxon-name-part taxon-name-part-type="genus" reg="Chrysochroa">Chrysochroa</tp:taxon-name-part></tp:taxon-name></italic> Dej. (<tp:taxon-name><tp:taxon-name-part taxon-name-part-type="order">Coleoptera</tp:taxon-name-part></tp:taxon-name>: <tp:taxon-name><tp:taxon-name-part taxon-name-part-type="family">Buprestidae</tp:taxon-name-part></tp:taxon-name>)</source><publisher-name>Gondwana</publisher-name><publisher-loc>Warszawa</publisher-loc><size units="page">392</size></element-citation></ref><ref id="B10628608"><element-citation xmlns:xlink="http://www.w3.org/1999/xlink" publication-type="chapter" xlink:type="simple"><person-group person-group-type="author"><name name-style="western"><surname>Kubáň</surname><given-names>V.</given-names></name></person-group><year>2016</year><chapter-title>Buprestidae</chapter-title><person-group person-group-type="editor"><name name-style="western"><surname>Löbl</surname><given-names>I.</given-names></name><name name-style="western"><surname>Löbl</surname><given-names>D.</given-names></name></person-group><source>Catalogue of Palaearctic <tp:taxon-name><tp:taxon-name-part taxon-name-part-type="order">Coleoptera</tp:taxon-name-part></tp:taxon-name>. Revised and Updated Edition. <tp:taxon-name><tp:taxon-name-part taxon-name-part-type="superfamily">Scarabaeoidea</tp:taxon-name-part></tp:taxon-name>, <tp:taxon-name><tp:taxon-name-part taxon-name-part-type="superfamily">Scirtoidea</tp:taxon-name-part></tp:taxon-name>, <tp:taxon-name><tp:taxon-name-part taxon-name-part-type="superfamily">Dascilloidea</tp:taxon-name-part></tp:taxon-name>, <tp:taxon-name><tp:taxon-name-part taxon-name-part-type="superfamily">Buprestoidea</tp:taxon-name-part></tp:taxon-name>, <tp:taxon-name><tp:taxon-name-part taxon-name-part-type="superfamily">Byrrhoidea</tp:taxon-name-part></tp:taxon-name>.</source><volume>Vol. 3</volume><publisher-name>Brill</publisher-name><publisher-loc>Leiden-Boston</publisher-loc><size units="page">983</size></element-citation></ref></ref-list></tp:taxon-treatment>
