# Supplementary material for: New records of Chrysochroinae Laporte de Castelnau, 1835 (Coleoptera, Buprestidae) from China
Source: Biodivers Data J. 2024 Mar 11;12:e115599. doi: 10.3897/BDJ.12.e115599 (PMC10948999; doi:10.3897/BDJ.12.e115599)
Supplement: XML Treatment for Xanthocata bonvouloirii [file BDJ.12.e115599-treatment13.xml]

<!DOCTYPE tp:taxon-treatment
  PUBLIC "-//TaxonX//DTD Taxonomic Treatment Publishing DTD v0 20100105//EN" "tax-treatment-NSO.dtd">
<tp:taxon-treatment xmlns:tp="http://www.plazi.org/taxpub"><tp:treatment-meta><mixed-citation publication-type="journal"><person-group><name><surname>Ai</surname><given-names>Hong-Mu</given-names></name><name><surname>Qi</surname><given-names>Zhi-Hao</given-names></name><name><surname>Su</surname><given-names>Rong-Xiang</given-names></name><name><surname>Liao</surname><given-names>Zhi-Yu</given-names></name><name><surname>Song</surname><given-names>Hai-Tian</given-names></name></person-group><article-title>New records of <tp:taxon-name><tp:taxon-name-part taxon-name-part-type="subfamily">Chrysochroinae</tp:taxon-name-part></tp:taxon-name> Laporte de Castelnau, 1835 (<tp:taxon-name><tp:taxon-name-part taxon-name-part-type="order">Coleoptera</tp:taxon-name-part></tp:taxon-name>, <tp:taxon-name><tp:taxon-name-part taxon-name-part-type="family">Buprestidae</tp:taxon-name-part></tp:taxon-name>) from China</article-title><source>Biodivers Data J</source><day>11</day><month>03</month><year>2024</year><volume>12</volume><pub-id pub-id-type="doi">10.3897/BDJ.12.e115599</pub-id></mixed-citation></tp:treatment-meta><tp:nomenclature><tp:taxon-name>
              <object-id xmlns:xlink="http://www.w3.org/1999/xlink" content-type="arpha" xlink:type="simple">DA097FD5-F028-521A-9172-996684197EAE</object-id>
              <tp:taxon-name-part taxon-name-part-type="genus">Xanthocata</tp:taxon-name-part>
              <tp:taxon-name-part taxon-name-part-type="species">bonvouloirii</tp:taxon-name-part>
            </tp:taxon-name><tp:taxon-authority>(Deyrolle, 1861)</tp:taxon-authority><tp:nomenclature-citation-list><tp:nomenclature-citation><tp:taxon-name>
                  <tp:taxon-name-part taxon-name-part-type="genus" reg="Catoxantha">Catoxantha</tp:taxon-name-part>
                  <tp:taxon-name-part taxon-name-part-type="species" reg="bonvouloirii">bonvouloirii</tp:taxon-name-part>
                </tp:taxon-name><comment> Deyrolle, 1861: 395. <xref ref-type="bibr" rid="B11189253">Deyrolle 1861</xref></comment></tp:nomenclature-citation><tp:nomenclature-citation><tp:taxon-name>
                  <tp:taxon-name-part taxon-name-part-type="genus" reg="Catoxantha"/>
                  <tp:taxon-name-part taxon-name-part-type="species" reg="regina"/>
                </tp:taxon-name><comment>= <italic><tp:taxon-name><tp:taxon-name-part taxon-name-part-type="genus" reg="Catoxantha">Catoxantha</tp:taxon-name-part><tp:taxon-name-part taxon-name-part-type="species" reg="regina">regina</tp:taxon-name-part></tp:taxon-name></italic> Schaufuss, 1863: 168. <xref ref-type="bibr" rid="B11189262">Schaufuss 1863</xref></comment></tp:nomenclature-citation></tp:nomenclature-citation-list></tp:nomenclature><tp:treatment-sec sec-type="materials"><title>Materials</title><list list-type="alpha-lower" list-content="occurrences"><list-item><p><bold>Type status:</bold> <named-content xmlns:xlink="http://www.w3.org/1999/xlink" content-type="dwc:typeStatus" xlink:type="simple">Other material</named-content>. <bold>Occurrence:</bold> individualCount: <named-content xmlns:xlink="http://www.w3.org/1999/xlink" content-type="dwc:individualCount" xlink:type="simple">1</named-content>; sex: <named-content xmlns:xlink="http://www.w3.org/1999/xlink" content-type="dwc:sex" xlink:type="simple">female</named-content>; lifeStage: <named-content xmlns:xlink="http://www.w3.org/1999/xlink" content-type="dwc:lifeStage" xlink:type="simple">adult</named-content>; occurrenceID: <named-content xmlns:xlink="http://www.w3.org/1999/xlink" content-type="dwc:occurrenceID" xlink:type="simple">731ECCD6-862C-5689-BA43-A680BF1C8741</named-content>; <bold>Location:</bold> country: <named-content xmlns:xlink="http://www.w3.org/1999/xlink" content-type="dwc:country" xlink:type="simple">China</named-content>; stateProvince: <named-content xmlns:xlink="http://www.w3.org/1999/xlink" content-type="dwc:stateProvince" xlink:type="simple">Yunnan</named-content>; verbatimElevation: <named-content xmlns:xlink="http://www.w3.org/1999/xlink" content-type="dwc:verbatimElevation" xlink:type="simple">1000 m</named-content>; locationRemarks: <named-content xmlns:xlink="http://www.w3.org/1999/xlink" content-type="dwc:locationRemarks" xlink:type="simple">label: Yunnan, Dehong Dai and Jingpo Autonomous Prefecture, Yingjiang County, Xima Town, 10.2020, local collector Leg.</named-content>; <bold>Identification:</bold> identifiedBy: <named-content xmlns:xlink="http://www.w3.org/1999/xlink" content-type="dwc:identifiedBy" xlink:type="simple">Hai-Tian Song</named-content>; dateIdentified: <named-content xmlns:xlink="http://www.w3.org/1999/xlink" content-type="dwc:dateIdentified" xlink:type="simple">2022</named-content>; <bold>Event:</bold> habitat: <named-content xmlns:xlink="http://www.w3.org/1999/xlink" content-type="dwc:habitat" xlink:type="simple">Forest</named-content>; <bold>Record Level:</bold> institutionCode: <named-content xmlns:xlink="http://www.w3.org/1999/xlink" content-type="dwc:institutionCode" xlink:type="simple">CHTS</named-content>; basisOfRecord: <named-content xmlns:xlink="http://www.w3.org/1999/xlink" content-type="dwc:basisOfRecord" xlink:type="simple">PreservedSpecimen</named-content></p></list-item><list-item><p><bold>Type status:</bold> <named-content xmlns:xlink="http://www.w3.org/1999/xlink" content-type="dwc:typeStatus" xlink:type="simple">Other material</named-content>. <bold>Occurrence:</bold> individualCount: <named-content xmlns:xlink="http://www.w3.org/1999/xlink" content-type="dwc:individualCount" xlink:type="simple">3</named-content>; sex: <named-content xmlns:xlink="http://www.w3.org/1999/xlink" content-type="dwc:sex" xlink:type="simple">1 male, 2 females</named-content>; lifeStage: <named-content xmlns:xlink="http://www.w3.org/1999/xlink" content-type="dwc:lifeStage" xlink:type="simple">adult</named-content>; occurrenceID: <named-content xmlns:xlink="http://www.w3.org/1999/xlink" content-type="dwc:occurrenceID" xlink:type="simple">2DF2B98C-7C36-56D0-AF8A-1E5847989F71</named-content>; <bold>Location:</bold> country: <named-content xmlns:xlink="http://www.w3.org/1999/xlink" content-type="dwc:country" xlink:type="simple">China</named-content>; stateProvince: <named-content xmlns:xlink="http://www.w3.org/1999/xlink" content-type="dwc:stateProvince" xlink:type="simple">Yunnan</named-content>; verbatimElevation: <named-content xmlns:xlink="http://www.w3.org/1999/xlink" content-type="dwc:verbatimElevation" xlink:type="simple">760 m</named-content>; locationRemarks: <named-content xmlns:xlink="http://www.w3.org/1999/xlink" content-type="dwc:locationRemarks" xlink:type="simple">label: Yunnan, Dehong Dai and Jingpo Autonomous Prefecture, Yingjiang County, Nongzhang Town, 08.04.2023, local collector Leg.</named-content>; <bold>Identification:</bold> identifiedBy: <named-content xmlns:xlink="http://www.w3.org/1999/xlink" content-type="dwc:identifiedBy" xlink:type="simple">Hai-Tian Song</named-content>; dateIdentified: <named-content xmlns:xlink="http://www.w3.org/1999/xlink" content-type="dwc:dateIdentified" xlink:type="simple">2023</named-content>; <bold>Event:</bold> habitat: <named-content xmlns:xlink="http://www.w3.org/1999/xlink" content-type="dwc:habitat" xlink:type="simple">Forest</named-content>; <bold>Record Level:</bold> institutionCode: <named-content xmlns:xlink="http://www.w3.org/1999/xlink" content-type="dwc:institutionCode" xlink:type="simple">CHTS</named-content>; basisOfRecord: <named-content xmlns:xlink="http://www.w3.org/1999/xlink" content-type="dwc:basisOfRecord" xlink:type="simple">PreservedSpecimen</named-content></p></list-item></list></tp:treatment-sec><tp:treatment-sec sec-type="Distribution"><title>Distribution</title><p>China (Yunnan) (new country record); India; Bhutan; Myanmar; Thailand; Laos; Vietnam; Indonesia (<xref ref-type="bibr" rid="B11219907">Akiyama and Ohmomo 2000</xref>, <xref ref-type="bibr" rid="B11166885">Bellamy 2008a</xref>, <xref ref-type="bibr" rid="B10628608">Kubáň 2016</xref>).</p></tp:treatment-sec><tp:treatment-sec sec-type="Notes"><title>Notes</title><p>The living individual is shown in Fig. <xref ref-type="fig" rid="F10626168">5</xref>.</p><p><bold>Description</bold>:</p><p><bold>Male</bold> (Fig. <xref ref-type="fig" rid="F10626166">6</xref>): Body (n = 1) length: 51.1–51.5 mm, width: 18.2–19.1 mm, length/width ratio: 2.67–2.83. Body trichromatic and moderately shiny; head, pronotum and elytra densely punctate. Head tricoloured, metallic green to violet, frons with an obviously longitudinal depression along the middle. Pronotum transverse, subtrapezoidal; bicoloured, metallic orange-red with two dark purple longitudinal stripes on both sides of middle line; lateral margins protruding strongly at half of the base, widest behind the middle. Scutellum absent. Elytra bicoloured, dark violet to black with two large, transverse, white stripes behind the middle; widest at nearly half of elytra, each elytron with eight convex costae; lateral margins of elytra smooth, non-serrated, apices of elytra nearly truncate with two small spines at apex of each elytron. All tibiae and femora metallic green to dark purple; outer margin at apex of protibia with nearly triangular protrusion, inner margin at apex densely setose. Ventrites yellow, non-metallic lustre, each ventrite with two large black spots at both sides of the base, ventrite V triangularly excavated at tip. The characters of the male genitalia are shown in Fig. <xref ref-type="fig" rid="F10626166">6</xref>.</p><p><bold>Female</bold> (Fig. <xref ref-type="fig" rid="F10626166">6</xref>): Body (n = 1) length: 51.6 mm, width: 19.1 mm, length/width ratio: 2.70. Ventrite V without triangular excavation at tip. Other morphological descriptions refer to male specimens.</p></tp:treatment-sec><tp:treatment-sec><!--Section generated to contain objects referenced in tp:taxon-treatment.--><fig id="F10626168" position="float" orientation="portrait"><object-id xmlns:xlink="http://www.w3.org/1999/xlink" content-type="arpha" xlink:type="simple">B46015E2-636B-5014-8DA9-63F56BCB7A38</object-id><object-id xmlns:xlink="http://www.w3.org/1999/xlink" content-type="doi" xlink:type="simple">10.3897/BDJ.12.e115599.figure5</object-id><label>Figure 5.</label><caption><p>A male living individual of <italic><tp:taxon-name><tp:taxon-name-part taxon-name-part-type="genus" reg="Xanthocata">Xanthocata</tp:taxon-name-part><tp:taxon-name-part taxon-name-part-type="species" reg="bonvouloirii">bonvouloirii</tp:taxon-name-part></tp:taxon-name></italic> (Deyrolle, 1861) from Yingjiang, Yunnan Province: <bold>a</bold> dorsal view; <bold>b</bold> ventral view.</p></caption><graphic xmlns:xlink="http://www.w3.org/1999/xlink" xlink:href="bdj-12-e115599-g005.jpg" position="float" id="oo_928531.jpg" orientation="portrait" xlink:type="simple"><uri content-type="original_file" xlink:type="simple">https://binary.pensoft.net/fig/928531</uri></graphic></fig><fig id="F10626166" position="float" orientation="portrait"><object-id xmlns:xlink="http://www.w3.org/1999/xlink" content-type="arpha" xlink:type="simple">1640B9D6-E4FF-57E4-8728-3B172A6EA6F9</object-id><object-id xmlns:xlink="http://www.w3.org/1999/xlink" content-type="doi" xlink:type="simple">10.3897/BDJ.12.e115599.figure6</object-id><label>Figure 6.</label><caption><p><italic><tp:taxon-name><tp:taxon-name-part taxon-name-part-type="genus" reg="Xanthocata">Xanthocata</tp:taxon-name-part><tp:taxon-name-part taxon-name-part-type="species" reg="bonvouloirii">bonvouloirii</tp:taxon-name-part></tp:taxon-name></italic> (Deyrolle, 1861) from Yingjiang, Yunnan Province: <bold>a</bold> male dorsal view; <bold>b</bold> male ventral view; <bold>c</bold> dorsal view of aedeagus; <bold>d</bold> female dorsal view; <bold>e</bold> female ventral view. Scale bars: a, b, d, e = 10.0 mm; c = 1.0 mm.</p></caption><graphic xmlns:xlink="http://www.w3.org/1999/xlink" xlink:href="bdj-12-e115599-g006.jpg" position="float" id="oo_928527.jpg" orientation="portrait" xlink:type="simple"><uri content-type="original_file" xlink:type="simple">https://binary.pensoft.net/fig/928527</uri></graphic></fig></tp:treatment-sec><ref-list><ref id="B11189253"><element-citation xmlns:xlink="http://www.w3.org/1999/xlink" publication-type="article" xlink:type="simple"><person-group person-group-type="author"><name name-style="western"><surname>Deyrolle</surname><given-names>H.</given-names></name></person-group><year>1861</year><article-title>Description de deux Buprestides nouveaux (<italic><tp:taxon-name><tp:taxon-name-part taxon-name-part-type="genus" reg="Catoxantha">Catoxantha</tp:taxon-name-part></tp:taxon-name> Bonvouloiri</italic> et <italic><tp:taxon-name><tp:taxon-name-part taxon-name-part-type="genus" reg="Chrysochroa">Chrysochroa</tp:taxon-name-part></tp:taxon-name> Mniszechii</italic>)</article-title><source>Annales de la Société entomologique de France</source><volume>1</volume><issue>4</issue><fpage>395</fpage><lpage>396</lpage></element-citation></ref><ref id="B11189262"><element-citation xmlns:xlink="http://www.w3.org/1999/xlink" publication-type="article" xlink:type="simple"><person-group person-group-type="author"><name name-style="western"><surname>Schaufuss</surname><given-names>L. W.</given-names></name></person-group><year>1863</year><article-title><italic><tp:taxon-name><tp:taxon-name-part taxon-name-part-type="genus" reg="Catoxantha">Catoxantha</tp:taxon-name-part><tp:taxon-name-part taxon-name-part-type="species" reg="regina">regina</tp:taxon-name-part></tp:taxon-name></italic> n. sp</article-title><source>Sitzungs-Berichte der Naturwissenschaftlichen Gesellschaft Isis zu Dresden</source><volume>1863</volume><fpage>168</fpage></element-citation></ref><ref id="B11219907"><element-citation xmlns:xlink="http://www.w3.org/1999/xlink" publication-type="book" xlink:type="simple"><person-group person-group-type="author"><name name-style="western"><surname>Akiyama</surname><given-names>K.</given-names></name><name name-style="western"><surname>Ohmomo</surname><given-names>S.</given-names></name></person-group><year>2000</year><source>The Buprestid Beetles of the World.</source><publisher-name>Mushi-sha</publisher-name><publisher-loc>Tokyo</publisher-loc><size units="page">34</size></element-citation></ref><ref id="B11166885"><element-citation xmlns:xlink="http://www.w3.org/1999/xlink" publication-type="book" xlink:type="simple"><person-group person-group-type="author"><name name-style="western"><surname>Bellamy</surname><given-names>C. L.</given-names></name></person-group><year>2008</year><source>A world catalogue and bibliography of the jewel beetles (<tp:taxon-name><tp:taxon-name-part taxon-name-part-type="order">Coleoptera</tp:taxon-name-part></tp:taxon-name>: <tp:taxon-name><tp:taxon-name-part taxon-name-part-type="superfamily">Buprestoidea</tp:taxon-name-part></tp:taxon-name>). Vol. 1. introduction; fossil taxa; <tp:taxon-name><tp:taxon-name-part taxon-name-part-type="family">Schizopodidae</tp:taxon-name-part></tp:taxon-name>; <tp:taxon-name><tp:taxon-name-part taxon-name-part-type="family">Buprestidae</tp:taxon-name-part></tp:taxon-name>: <tp:taxon-name><tp:taxon-name-part taxon-name-part-type="subfamily">Julodinae</tp:taxon-name-part></tp:taxon-name>—<tp:taxon-name><tp:taxon-name-part taxon-name-part-type="subfamily">Chrysochroinae</tp:taxon-name-part></tp:taxon-name>: <tp:taxon-name><tp:taxon-name-part taxon-name-part-type="tribe">Poecilonotini</tp:taxon-name-part></tp:taxon-name>.</source><publisher-name>Pensoft</publisher-name><publisher-loc>Sofia-Moscow</publisher-loc><size units="page">625</size></element-citation></ref><ref id="B10628608"><element-citation xmlns:xlink="http://www.w3.org/1999/xlink" publication-type="chapter" xlink:type="simple"><person-group person-group-type="author"><name name-style="western"><surname>Kubáň</surname><given-names>V.</given-names></name></person-group><year>2016</year><chapter-title>Buprestidae</chapter-title><person-group person-group-type="editor"><name name-style="western"><surname>Löbl</surname><given-names>I.</given-names></name><name name-style="western"><surname>Löbl</surname><given-names>D.</given-names></name></person-group><source>Catalogue of Palaearctic <tp:taxon-name><tp:taxon-name-part taxon-name-part-type="order">Coleoptera</tp:taxon-name-part></tp:taxon-name>. Revised and Updated Edition. <tp:taxon-name><tp:taxon-name-part taxon-name-part-type="superfamily">Scarabaeoidea</tp:taxon-name-part></tp:taxon-name>, <tp:taxon-name><tp:taxon-name-part taxon-name-part-type="superfamily">Scirtoidea</tp:taxon-name-part></tp:taxon-name>, <tp:taxon-name><tp:taxon-name-part taxon-name-part-type="superfamily">Dascilloidea</tp:taxon-name-part></tp:taxon-name>, <tp:taxon-name><tp:taxon-name-part taxon-name-part-type="superfamily">Buprestoidea</tp:taxon-name-part></tp:taxon-name>, <tp:taxon-name><tp:taxon-name-part taxon-name-part-type="superfamily">Byrrhoidea</tp:taxon-name-part></tp:taxon-name>.</source><volume>Vol. 3</volume><publisher-name>Brill</publisher-name><publisher-loc>Leiden-Boston</publisher-loc><size units="page">983</size></element-citation></ref></ref-list></tp:taxon-treatment>
